# Supplementary material for: Longitudinal localization of leukaemic stem cells between the metaphysis and central marrow governs their behaviour
Source: Nat Cell Biol. 2026 Apr 24;28(5):890–902. doi: 10.1038/s41556-026-01939-3 (PMC13179134; doi:10.1038/s41556-026-01939-3)
Supplement: Supplementary file 3 — Light microscopy acquisition parameters. [file 41556_2026_1939_MOESM3_ESM.xlsx]

## Sheet: Light microscopy
Light microscopy reporting table
Please fill out each cell as directed, instructions in italics can be deleted as you complete each cell.
Hardware
Instrument and Camera	Keyence BZ-X800 fluorescence microscope (built-in camera)
Resolution	20× (NA 0.75), 60× (NA 1.40) objectives (yielding 200× and 600× magnification)
Filters and Light Sources	Please list the wavelength of laser lines and/or illumination source and filter sets.
Quality Control
Is this the first report of the instrument? If yes, response to the below points is required and providing validation data is encouraged.
Yes	FALSE
No	TRUE
For all instruments, confirm that the following quality control processes were run:
n/a	Confirmed
FALSE	TRUE	Field homogeneity is assessed.
FALSE	TRUE	Illumination power stability is tested.
FALSE	TRUE	Stage drift is assessed.
FALSE	TRUE	Camera/detector noise is measured.
Methodology
Sample preparation and imaging	Femurs perfused with PBS, fixed in 4% paraformaldehyde, frozen sections prepared. Antigen retrieval with proteinase K (1 µg/ml in TE buffer, 30 min, 37 °C). Blocking with Universal Blocking Reagent (BioGenex). Primary antibodies: anti-Endomucin, lineage mix (BioLegend, 1:200), IL-7R, Sca-1 (BioLegend, 1:200), PE-CD34 (BioLegend, 1:200), Alexa Fluor 647-Kit (Invitrogen, 1:200), anti-GPC3. Secondar…
Fluorophores	DAPI, PE, Brilliant Violet 421, Alexa Fluor 555, Alexa Fluor 647, Alexa Fluor 750.
Acquisition
Software	Keyence BZ-X800 Analyzer software; Keyence BZ-800 acquisition software.
Enhancements	Image stitching performed to generate large field high-resolution composites. Only linear brightness/contrast adjustments applied equally across images.
Imaging parameters	Exposure times set according to fluorophore channels ; H&E images acquired in brightfield mode with auto-exposure
Size	Images acquired with 20× and 60× objectives; stitched high-resolution composite images generated for full specimen visualization.
Image Processing
Software	Keyence BZ-X800 Analyzer software; ImageJ
Workflow	Images stitched in BZ-X800 Analyzer; uniform brightness/contrast adjustments applied; quantification (GFP+ AML cell distribution, L-GMP localization, apoptosis, distance measurements) performed using BZ-X800 Analyzer software. No deconvolution, thresholding, or non-linear modifications performed.
