# Supplementary material for: Longitudinal localization of leukaemic stem cells between the metaphysis and central marrow governs their behaviour
Source: Nat Cell Biol. 2026 Apr 24;28(5):890–902. doi: 10.1038/s41556-026-01939-3 (PMC13179134; doi:10.1038/s41556-026-01939-3)
Supplement: Supplementary file 4 — Statistical source data for Fig. 1. [file 41556_2026_1939_MOESM4_ESM.xlsx]

## Sheet: Fig1d
MA9	DPP4+/+					DPP4-/-
Mp	83.5	69	81	70	60	18.3	16.5	20	6.5	20
CM	12.5	9	11	9	15	28.6	21.2	24	27	26
Md	29.4	20	19	30	23	22.4	19.5	25.2	20	17.9
AE9	DPP4+/+					DPP4-/-
Mp	65.8	62.3	70.4	75	82.5	15.2	17.5	20.3	19	21.9
CM	4.9	5.4	4.6	5.7	6	25.1	26.3	27.6	28.8	30
Md	30.3	31.6	33	34.7	36.1	15.7	16.9	18.4	19.7	22.7

## Sheet: Fig1f
DPP4 +/+	DPP4 -/-
5.075	14.967
6.134	15.065
5.886	22.544
6.346	18.453
6.894	12.986

## Sheet: Fig 1g
L-GMP CFU	DPP4+/+						DPP4-/-
1st	132	152	161	138	155	144	19	24	20	15	28	25
2nd	250	323	287	220	294	305	3	2	1	2	3	2
3rd	220	198	175	168	188	195	1	1	0	1	1	0

## Sheet: Fig 1i
	DPP4+/+					DPP4-/-
G0	26.5	27	26	27.8	25.3	13.5	12.1	14.6	13.7	13.2
G1	55.5	53.2	54.8	52.4	56.7	47.4	48.9	45.9	47.1	46.8
S/G2/M	14.9	16.6	16	16.6	14.8	36.2	36.1	36.6	36.3	37.1

## Sheet: Fig 1k
DPP4 +/+	DPP4 -/-
3.1	27.8
2.7	23.4
3.3	20.1
3.5	21.3
3.8	15.6
