# Supplementary material for: Longitudinal localization of leukaemic stem cells between the metaphysis and central marrow governs their behaviour
Source: Nat Cell Biol. 2026 Apr 24;28(5):890–902. doi: 10.1038/s41556-026-01939-3 (PMC13179134; doi:10.1038/s41556-026-01939-3)
Supplement: Supplementary file 5 — Statistical source data for Fig. 2. [file 41556_2026_1939_MOESM5_ESM.xlsx]

## Sheet: Fig 2b
PM					CM					DM
13	15.5	14	14.5	12.5	5.3	6	6.5	5.1	6.3	9	12	13.1	11.9	8.5

## Sheet: Fig 2d
PM	DPP4+/+
G0	44.2	45	46.3	41.5	40.8
G1	41.5	40.3	39.7	44.8	45.5
S/G2/M	10.8	10	11	10.2	9.6
CM	DPP4+/+
G0	26.5	27	26	27.8	25.3
G1	55.5	53.2	54.8	52.4	56.7
S/G2/M	14.9	16.6	16	16.6	14.8
DM	DPP4+/+
G0	36.5	37.6	33.8	35.9	36.1
G1	48.8	46.5	47.2	48.5	50.1
S/G2/M	11.3	12.5	15.6	12.2	10.4

## Sheet: Fig 2e
Days elapsed	PM	CM	DM
48	1		1
39	1		1
41	1		1
32	1		1
38	1		1
40	1	1	1
29	1	1
41	1	1	1
43	1	1	1
42	1	1	1
66		1	1
78		1
80		1
72		1
77		1
