# Supplementary material for: Longitudinal localization of leukaemic stem cells between the metaphysis and central marrow governs their behaviour
Source: Nat Cell Biol. 2026 Apr 24;28(5):890–902. doi: 10.1038/s41556-026-01939-3 (PMC13179134; doi:10.1038/s41556-026-01939-3)
Supplement: Supplementary file 6 — Statistical source data for Fig. 3. [file 41556_2026_1939_MOESM6_ESM.xlsx]

## Sheet: Fig 3a
MA9	BM					PB					Spleen					Liver
DPP4 +/+	88	78	80	82	83	75	70	69	72	77	82	80	75	77	82	70	65	70	64	62
DPP4 -/-	65	45	60	50	55	10	8	9	7	6	35	15	30	25	20	5	7	5	3	6
AE9	BM					PB					Spleen					Liver
DPP4 +/+	75	68	92	80	85	90	94	95	85	83	95	80	90	85	89	75	80	81	70	60
DPP4 -/-	68	55	80	75	65	9	10	5	8	7	30	15	20	10	8	5	8	10	5	6

## Sheet: Fig 3b
MA9	DPP4+/+					DPP4-/-
BM	2.5	1	1.3	1.3	1.5	1.9	1.8	1.7	1.8	2.2
PB	3	1.8	1.2	1.8	2	3.2	1.7	1.75	1.75	1.9
Speen	0.5	0.6	0.4	0.5	0.55	0.55	0.6	0.55	0.45	0.5
Liver	0.8	0.6	0.6	0.5	1.6	2	0.9	0.8	0.8	1
AE9	DPP4+/+					DPP4-/-
BM	0.9	1.3	1.5	2.48	1.75	1.1	0.85	1.49	2.31	1.89
PB	1.89	2.05	3.1	2.56	2.22	2.25	1	2.28	3.08	2.77
Speen	0.45	0.39	0.5	0.28	0.31	0.51	0.33	0.42	0.26	0.39
Liver	0.65	0.7	0.39	0.41	0.68	0.67	0.71	0.48	0.31	0.49

## Sheet: Fig 3c
Days elapsed(MA9)	DPP4 +/+	DPP4 -/-
18	1
19	1
21	1
22	1
18	1
20	1
19	1
21	1
23	1
22	1
36		1
38		1
40		1
42		1
36		1
43		1
45		1
46		1
38		1
41		1
Days elapsed(AE9)	DPP4 +/+	DPP4 -/-
48	1
39	1
41	1
32	1
38	1
40	1
29	1
41	1
43	1
42	1
66		1
78		1
80		1
72		1
77		1
47		1
75		1
86		1
68		1
71		1

## Sheet: Fig 3d
MA9	Random		Actual
5	3	4	5	6
10	12	11	56	55
15	23	24	26	27
20	13	12	8	7
25	16	17	3	4
30	11	10	2	1
35	7	8	0	0
40	5	4	0	0
45	5	6	0	0
50	2	1	0	0
>50	3	3	0	0

## Sheet: Fig 3e
AE9	Random		Actual
5	3	4	9	8
10	12	11	53	54
15	18	19	26	24
20	13	12	8	9
25	16	17	4	5
30	11	10	1	1
35	7	8
40	8	7
45	5	6
50	4	3
>50	3	3

## Sheet: Fig 3g
BMEF	DPP4 +/+					DPP4 -/-
CCL2	12	14	10	13		12	6	8	7
CCL3	10	22	27			38	13	10
CCL4	30	40	50	60		31	54	79
CCL5	22	26	33	26	16	22	33	30	17
CCL11	25	69	29	17	25	144	113	124	78	74
CCL22	38	28	14	21		102	90	68	58
CXCL9	66	100	156	35		251	115	196	83
CXCL10	19	25	31	18		37	29	20	31
CXCL12	350	250	200	248		500	567	675	730
NPY	240	235	220	250		250	255	245	275
G-CSF	25	15	20	17		5	7	9	11
GM-CSF	25	15	20	17		5	7	9	11
IL-1B	10	27	29			15	7	9
IL-2	22	24	14	31		49	10	20	17
IL-3	8	23	7	8		6	12	7	11
IL-6	300	90	150	80	180	100	150	69	200
IL-18	287	250	269	285		266	270	265	285
IL-10	8	10	11	13	9	7	9	11	8
IL-12	2	4	5	3		3	2	4	3
IL-15	211	153	242	100		340	283	350	250
TNF-α	4	2	5	6		7	5	6	3

## Sheet: Fig 3h
Plasma	DPP4 +/+					DPP4 -/-
CCL2	46	41	52	46		45	39	51	45
CCL3	55	47	60	51		54	52	60	62
CCL4	35	45	40	46	33	35	57	45	38
CCL5	20	25	30	25	15	26	30	31	15
CCL11	20	60	25	16	22	120	125	100	70	85
CCL22	35	25	15	20		95	85	65	55	70
CXCL9	54	90	145	100		200	130	150	120
CXCL10	15	20	30	15		30	25	20	25
CXCL12	470	370	440	390		370	300	340	320
NPY	101	110	90	85		112	98	90	104
G-CSF	15	15	10	13		8	9	11	7
GM-CSF	20	15	15	18		10	7	13	15
IL-1B	10	27	29	15	17	15	7	9	25	22
IL-2	22	24	14	31	45	49	10	20	17	30
IL-3	8	23	7	8	30	6	12	7	11	7
IL-6	300	190	90	130		30	29	39	50
IL-18	257	240	230	225		225	230	195	180
IL-10	11	8	11	13	9	10	9	11	8
IL-12	2	1	5	3		3	2	4	3
IL-15	150	170	200	100		320	290	350	280
TNF-α	4	2	5	6		4	5	6	3

## Sheet: Fig 3i
DPP4 +/+					DPP4 -/-
300	310	320	200	340	790	650	680	695	720

## Sheet: Fig 3j
DPP4+/+					DPP4-/-
530	400	430	480	525	425	430	390	360	380

## Sheet: Fig 3l
	CXCR4
DPP4+/+	1	1.05	1.1
DPP4-/-	1.08	1.1	1.02

[truncated: 1 more sheets: Fig 3n]
