# Supplementary material for: Longitudinal localization of leukaemic stem cells between the metaphysis and central marrow governs their behaviour
Source: Nat Cell Biol. 2026 Apr 24;28(5):890–902. doi: 10.1038/s41556-026-01939-3 (PMC13179134; doi:10.1038/s41556-026-01939-3)
Supplement: Supplementary file 7 — Statistical source data for Fig. 4. [file 41556_2026_1939_MOESM7_ESM.xlsx]

## Sheet: Fig 4b
	DPP4+/+					DPP4-/-
PM	150	165	180	170	145	80	80	90	67	78
CM	20	10	35	16	37	310	321	260	289	275
DM	45	35	65	22	47	120	115	125	75	108

## Sheet: Fig 4h
	GFP+Kit+			GFP+Kit-
5	53	60	55	12	9	10
10	26	18	23	14	13	14
15	8	9	7	15	16	13
20	8	9	10	12	10	15
25	5	4	3	17	20	22
30	0	0	2	10	12	14
35	0	0	0	8	7	6
40	0	0	0	5	6	5
45	0	0	0	4	3	1
50	0	0	0	3	3	0

## Sheet: Fig 4i
	Ncad;CXCL12+/+					Ncad;CXCL12-/-
Mp	186	198	215			44	51	48
CM	47	35	31			65	75	55
Md	116	120	132			21	31	33

## Sheet: Fig 4l
	Ncad;CXCL12+/+					N-cad Cxcl12-/-
Mp	0.81	0.77	0.91	0.72	0.69	0.82	0.78	0.83	0.75	0.8
CM	0.12	0.16	0.1	0.13	0.125	1.34	1.4	1.2	1.07	1.38
Md	0.26	0.29	0.18	0.16	0.21	0.87	0.79	0.91	0.93	0.89
