# Supplementary material for: Longitudinal localization of leukaemic stem cells between the metaphysis and central marrow governs their behaviour
Source: Nat Cell Biol. 2026 Apr 24;28(5):890–902. doi: 10.1038/s41556-026-01939-3 (PMC13179134; doi:10.1038/s41556-026-01939-3)
Supplement: Supplementary file 8 — Statistical source data for Fig. 5. [file 41556_2026_1939_MOESM8_ESM.xlsx]

## Sheet: Fig 5b
Ncad;CXCL12+/+	Ncad;CXCL12-/-
4.5	52.2
4.8	51
5.1	50.3
2	41
3.3	47.1

## Sheet: Fig 5c
	Ncad;CXCL12 +/+					Ncad;CXCL12 -/-
G0	45.2	49	51	44.3	45	28.1	26	30	27.6	26.5
G1	38.7	39	36.5	37.5	37.8	53.4	55.2	55.3	55	54.8
S/G2M	11.2	9.5	9.69	11.5	13.5	16.9	15.9	14.5	17	17.4

## Sheet: Fig 5d
	Ncad;Cxcl12+/+			Ncad;Cxcl12-/-
1st	155	135	140	89	110
2nd	570	530	590	260	280
3rd	450	445	460	250	220

## Sheet: Fig 5e
Days elapsed	Ncad;CXCL12 +/+	Ncad;CXCL12 -/-
23	1
26	1
30	1
28	1
25	1
26	1
28	1
23	1
28	1
25	1
26	1
20	1
21	1
26	1
27	1
91		1
100		1
85		1
90		1
99		1
103		1
105		1
94		1
113		1
116		1
102		1
108		1
109		1
110		1
97		1

## Sheet: Fig 5f
	BM					PB					Spleen					Liver
Ncad;Cxcl12 +/+	95	98	92	93	96	93	94	95	97	91	95	89	92	89	94	81	86	81	79	89
Ncad;Cxcl12 -/-	50	35	45	33	42	15	13	5	8	7	25	15	20	10	8	6	8.5	9	5	6
