# Supplementary material for: Longitudinal localization of leukaemic stem cells between the metaphysis and central marrow governs their behaviour
Source: Nat Cell Biol. 2026 Apr 24;28(5):890–902. doi: 10.1038/s41556-026-01939-3 (PMC13179134; doi:10.1038/s41556-026-01939-3)
Supplement: Supplementary file 9 — Statistical source data for Fig. 6. [file 41556_2026_1939_MOESM9_ESM.xlsx]

## Sheet: Fig 6b
	DPP4+/+			DPP4-/-
5	60	51	65	2	5	6
10	22	30	18	4	7	8
15	8	7	5	9	8	7
20	5	6	4	53	46	44
25	3	4	3	26	24	20
30	2	1	3	4	5	7
35	0	0	1	2	4	5
40	0	0	1	1	1	2
45	0	0		1	1	1

## Sheet: Fig 6c
PM	DPP4+/+					DPP4-/-
G0	44.2	45	46.3	41.5	40.8	28.4	27.9	28.9	28.2	26.3
G1	41.5	40.3	39.7	44.8	45.5	44.2	45.1	43.6	45	47.9
S/G2/M	10.8	10	11	10.2	9.6	24.5	24.1	24.6	23.9	22.9
DM	DPP4+/+					DPP4-/-
G0	36.5	37.6	33.8	35.9	36.1	19.7	21.2	20.6	17.9	19.3
G1	48.8	46.5	47.2	48.5	50.1	47.8	46.4	45.3	48.1	47.1
S/G2/M	11.3	12.5	15.6	12.2	10.4	29.6	29.5	31.2	31.1	30.7

## Sheet: Fig 6d
	TFPI			MMP9			MMP2			MMP3			Cathes G			Elastase			MMP13			MMP14			DPP8			GPC3
Ncad +	0	0	0	0	0	0	0.05	0.01	0	0.24	0.51	0.02	1.25	1.22	1.47	5.45	6.05	5.07	7.42	6.18	6.22	8.66	9.23	8.54	42.56	43.21	38.86	167.12	159.25	161.33
AML	0	0	0	0	0	0	0	0	0	0	0	0	0	0	0	3.04	3.15	3.82	1.17	1.32	1.25	2.34	2.57	2.41	3.21	3.52	4.17	8.53	8.12	9.19

## Sheet: Fig 6e
N-cad-	N-cad+
1529	6212
1368	6900
1158	6280
1470	7100
1190	5800

## Sheet: Fig 6g
	Control			GPC3			Linagliptin
0	8590	9130	8700	8790	9190	8900	8690	9230	8800
2	8765	9086	8537	3765	4486	4537	4215	4589	4439
4	8450	8521	8987	3450	3521	3987	3129	3196	3043
8	8087	8128	8743	3087	3128	3743	2986	2068	2899
16	8893	8678	7982	2893	2678	2982	2590	1968	2659
24	8350	8200	8320	2350	2200	2320	2165	1863	2090

## Sheet: Fig 6i
N-cad+	N-cad-
83.4	13.2
76.9	8.94
79.1	9.43

## Sheet: Fig 6j
Colocalized
67.8
70.2
75.1
81
