# Supplementary material for: Longitudinal localization of leukaemic stem cells between the metaphysis and central marrow governs their behaviour
Source: Nat Cell Biol. 2026 Apr 24;28(5):890–902. doi: 10.1038/s41556-026-01939-3 (PMC13179134; doi:10.1038/s41556-026-01939-3)
Supplement: Supplementary file 10 — Statistical source data for Fig. 7. [file 41556_2026_1939_MOESM10_ESM.xlsx]

## Sheet: Fig 7b
	Ncad;GPC3+/+					Ncad;GPC3-/-
Mp	161	200	218			66	75	55
CM	45	38	33			98	105	132
Md	116	120	132			78	69	63

## Sheet: Fig 7c
	Ncad;GPC3-/-				Ncad;GPC3+/+
5	3	2	3		33	31	34
10	2	4	5		42	45	42
15	11	9	8		17	18	17
20	15	16	15		1	3	4
25	8	7	6		3	1	1
30	9	11	10		2	1	1
35	5	7	8		1	1	1
40	11	12	11		1	0	0
45	13	12	13		0	0	0
50	6	7	7		0	0	0
>50	17	14	14		0	0	0

## Sheet: Fig 7d
PM	Ncad;GPC3+/+					Ncad;GPC3-/-
G0	49.2	51.7	42.6	45.5	52.5	39.5	42.3	36.5	37.1	37.7
G1	32.2	30.4	36.1	38.1	29.9	33.2	31.1	37.7	36.6	35.9
S/G2/M	15.3	15.9	19.3	14.1	14.6	24.2	23.6	23.8	24.3	24.4
CM	Ncad;GPC3+/+					Ncad;GPC3-/-
G0	36.6	37.9	38.1	34.4	34.8	24.2	29.1	24.7	22.9	26.2
G1	31	30.5	33.5	36.1	28.9	48.6	45	43.5	48.1	46.8
S/G2/M	29	29.6	26.4	28.5	34.3	26	23.9	30.8	26	24
DM	Ncad;GPC3+/+					Ncad;GPC3-/-
G0	39.5	40.5	42.2	38.8	43.1	29.5	27.8	33.1	29.3	29.9
G1	33.8	32.1	31.6	34.5	30.8	45.5	46.2	41.7	44.8	43.9
S/G2/M	22.7	25.4	23.2	24.7	24.1	23.2	24	23.2	21.9	23.2

## Sheet: Fig 7e
Ncad;GPC3 +/+			Ncad;GPC3 -/-			PM
2.98	2.69	3.65	10.16	12.31	11.9
Ncad;GPC3 +/+			Ncad;GPC3 -/-			CM
8.59	9.8	8.81	15.73	16.69	18.4
Ncad;GPC3 +/+			Ncad;GPC3 -/-			DM
8.32	9.91	7.76	27.25	20.12	24.4

## Sheet: Fig 7f
Days elapsed	Ncad;GPC3+/+	Ncad;GPC3-/-
38	1
27	1
25	1
40	1
65	1
52	1
29	1
35	1
28	1
24	1
120		0
120		0
120		0
120		0
120		0
120		0
120		0
120		0
120		0
65		0
81		0
90		1
105		0
109		1
120		0
