# Supplementary material for: Longitudinal localization of leukaemic stem cells between the metaphysis and central marrow governs their behaviour
Source: Nat Cell Biol. 2026 Apr 24;28(5):890–902. doi: 10.1038/s41556-026-01939-3 (PMC13179134; doi:10.1038/s41556-026-01939-3)
Supplement: Supplementary file 11 — Statistical source data for Extended Data Fig. 1. [file 41556_2026_1939_MOESM11_ESM.xlsx]

## Sheet: Extended Data Fig 1b
DPP4 +/+	DPP4 -/-
0.088	0.007
0.054	0.011
0.079	0.013
0.093	0.009
0.067	0.006

## Sheet: Extended Data Fig 1c
DPP4 +/+	DPP4 -/-
3.304	1.347
3.76	1.892
3.295	1.105
2.573	1.736
2.747	1.419

## Sheet: Extended Data Fig 1d
DPP4 +/+	DPP4 -/-
1.77	0.85
1.85	0.57
1.663	0.69
1.9	1.01
1.723	0.68

## Sheet: Extended Data Fig 1e
DPP4 +/+	DPP4 -/-
0.9	0.234
0.98	0.18
1.15	0.38
0.79	0.28
0.72	0.15

## Sheet: Extended Data Fig 1f
	L-GMP			c-Kit⁺Sca1⁺			c-Kit⁺Sca1⁻Il7Ra⁺			L-CMP			L-MEP
DPP4+/+	120	130	135	25	28	37	1	3	5	31	42	37	10	15	17
DPP4-/-	65	60	70	18	15	20	1	2	1	29	31	27	11	14	13
