# Supplementary material for: Longitudinal localization of leukaemic stem cells between the metaphysis and central marrow governs their behaviour
Source: Nat Cell Biol. 2026 Apr 24;28(5):890–902. doi: 10.1038/s41556-026-01939-3 (PMC13179134; doi:10.1038/s41556-026-01939-3)
Supplement: Supplementary file 12 — Statistical source data for Extended Data Fig. 3. [file 41556_2026_1939_MOESM12_ESM.xlsx]

## Sheet: Extended Data Fig 3a
	BM					PB					Spleen					Liver
DPP4 +/+	16.28	16.38	15.75	14.432	19.339	4.875	4.55	4.485	4.68	5.005	15.58	14.4	14.625	14.63	15.58	21	18.2	21	11.456	11.16
DPP4 -/-	24.635	14.175	21.24	19.55	19.965	0.063	0.0664	0.0666	0.0581	0.0582	0.91	0.51	1.44	1.025	1.06	0.024	0.0343	0.032	0.0201	0.0498

## Sheet: Extended Data Fig 3b
	BM					PB					Spleen					Liver
DPP4 +/+	60	55.3	77.2	62	74.3	77.6	81.2	80.2	77.9	72.3	77.9	64.3	70.4	65.4	68.8	54.5	61.4	65.3	52.8	47.3
DPP4 -/-	61.4	46.75	58.6	62.4	55.25	8.13	8.88	5.12	7.2	6.97	22.5	11.7	13.4	5.5	4.9	3.4	6.2	7.56	3.87	4.57
