# Supplementary material for: Longitudinal localization of leukaemic stem cells between the metaphysis and central marrow governs their behaviour
Source: Nat Cell Biol. 2026 Apr 24;28(5):890–902. doi: 10.1038/s41556-026-01939-3 (PMC13179134; doi:10.1038/s41556-026-01939-3)
Supplement: Supplementary file 13 — Statistical source data for Extended Data Fig. 5. [file 41556_2026_1939_MOESM13_ESM.xlsx]

## Sheet: Extended Data Fig 5a
Days elapsed	Nestin;Cxcl12+/+	Nestin;Cxcl12-/-
38	1
27	1
25	1
40	1
37	1
52	1
29	1
35	1
28	1
24	1
40		1
25		1
36		1
41		1
48		1
27		1
25		1
40		1
29		1
33		1

## Sheet: Extended Data Fig 5b
	BM					PB					Spleen					Liver
Nestin;Cxcl12+/+	92	96	89	94	97	85	82	87	90	83	76	80	73	77	79	88	84	90	85	87
Nestin;Cxcl12-/-	92	85	97	98	86	85	92	78	84	81	72	85	80	80	75	88	70	85	79	84
