# Supplementary material for: Longitudinal localization of leukaemic stem cells between the metaphysis and central marrow governs their behaviour
Source: Nat Cell Biol. 2026 Apr 24;28(5):890–902. doi: 10.1038/s41556-026-01939-3 (PMC13179134; doi:10.1038/s41556-026-01939-3)
Supplement: Supplementary file 14 — Statistical source data for Extended Data Fig. 6. [file 41556_2026_1939_MOESM14_ESM.xlsx]

## Sheet: Extended Data Fig 6a
Days elapsed	Ncad;SCF +/+	Ncad;SCF -/-
23	1
22	1
29	1
27	1
25	1
24	1
25	1
34	1
35	1
36	1
22		1
26		1
28		1
32		1
35		1
27		1
29		1
36		1
32		1
28		1

## Sheet: Extended Data Fig 6b
	BM					PB					Spleen					Liver
Ncad;SCF +/+	93	91	89	85	90	87	94	91	89	91	87	83	86	89	92	76	81	75	73	69
Ncad;SCF -/-	88	92	79	82	87	85	87	91	90	93	85	90	79	86	83	80	72	82	77	70

## Sheet: Extended Data Fig 6e
	N-cad;Scf+/+					N-cad;Scf-/-
Mp	91.4	74.6	88.7	79	83.5	72.5	68.9	80	71.8	69.6
CM	31	24.1	37.5	19.8	36.3	21.4	24.3	19.8	22.7	20.1
Md	18.2	7.5	15.3	5.9	11.4	11.6	13.2	10.9	18	12.4

## Sheet: Extended Data Fig 6f
	Ncad;Scf+/+					Ncad;Scf-/-
Mp	115	98	104			90	101	110
CM	88	108	111			108	91	104
Md	95	82	104			105	93	108
